# Supplementary material for: APP, PSEN1, and PSEN2 mutations in early-onset Alzheimer disease: A genetic screening study of familial and sporadic cases
Source: PLoS Med. 2017 Mar 28;14(3):e1002270. doi: 10.1371/journal.pmed.1002270 (PMC5370101; doi:10.1371/journal.pmed.1002270)
Supplement: S1 Table — Y = yes. (XLSX) [file pmed.1002270.s001.xlsx]

## Sheet: PSEN1 mutations
Family ID	Protein change	Nucleotide change	Family history	Exon	Pathogenicity	AOO	DD	de novo	ExAC frequency (All)	ExAC_AFR	ExAC_AMR	ExAC_EAS	ExAC_FIN	ExAC_NFE	ExAC_OTH	ExAC_SAS
EXT 085	p.Ala79Val	c.236C>T	F	4	definite	[60-80]	[10-7]		8.236e-06	0	0	0	0	1.499e-05	0	0
EXT 262	p.Ala79Val	c.236C>T	F	4	definite	{60-62]	[4-10]		8.236e-06	0	0	0	0	1.499e-05	0	0
ROU 252	p.Ala79Val	c.236C>T	F	4	definite	[63-65]	[3-12]		8.236e-06	0	0	0	0	1.499e-05	0	0
SAL 508	p.Val82Leu	c.244G>C	F	4	definite	[53-55]	[8-12]		0	0	0	0	0	0	0	0
EXT 1117	p.Met84Thr	c.251T>C	F	4	definite	[52-60]	[2-4]		0	0	0	0	0	0	0	0
EXT 890	p.Pro88His	c.263C>A	F	4	probable	[42-45]	[2-5]		0	0	0	0	0	0	0	0
ALZ 184	p.Phe105Ile	c.313T>A	F	4	definite	58	13		0	0	0	0	0	0	0	0
EXT 502	p.Gly111Trp	c.331G>T	S	4	probable	47	4	Y	0	0	0	0	0	0	0	0
SAL 513	p.Leu113Pro	c.338T>C	F	4	definite	[40-49]	[4-22]		0	0	0	0	0	0	0	0
ALZ 025	p.Tyr115His	c.343C>T	F	5	definite	[33-35]	[6-13]		0	0	0	0	0	0	0	0
ALZ 076	p.Tyr115His	c.343T>C	F	5	definite	37	22		0	0	0	0	0	0	0	0
EXT 238	p.Tyr115Cys	c.344A>G	F	5	definite	[39-40]	3		0	0	0	0	0	0	0	0
EXT 755	p.Thyr115Cys	c.344A>G	F	5	definite	[44-50]	[3-9]		0	0	0	0	0	0	0	0
ALZ 157	p.Thr116Asn	c.347C>A	F	5	definite	32	15		0	0	0	0	0	0	0	0
EXT 234	p.Thr116Ile	c.347C>T	F	5	definite	38	3		0	0	0	0	0	0	0	0
MUL 706	p.Pro117Ala	c.349C>G	F	5	definite	[31-34]	[9-10]		0	0	0	0	0	0	0	0
EXT 851	p.Pro117Gln	c.350C>A	S	5	definite	37	2	Y	0	0	0	0	0	0	0	0
ALZ 043	p.Glu120Asp	c.360A>C	F	5	definite	45	17		0	0	0	0	0	0	0	0
ALZ 057	p.Glu120Asp	c.360A>C	F	5	definite	[45-52]	[7-12]		0	0	0	0	0	0	0	0
ALZ 231	p.Glu120Asp	c.360A>C	F	5	definite	[43-48]	7		0	0	0	0	0	0	0	0
ALZ 034	p.Met139Lys	c.416T>A	S	5	probable	37	10	Y	0	0	0	0	0	0	0	0
ALZ 248	p.Met139Thr	c.416T>C	F	5	definite	55	11		0	0	0	0	0	0	0	0
ALZ 104	p.Met139Thr	c.416T>C	F	5	definite	[42-55]	[9-15]		0	0	0	0	0	0	0	0
CAE 010	p.Met139Thr	c.416T>C	F	5	definite	[48-50]	[5-6]		0	0	0	0	0	0	0	0
ALZ 175	p.Ile143Asn	c.428T>A	F	5	definite	50	13		0	0	0	0	0	0	0	0
EXT 139	p.Ile143Thr	c.428T>C	F	5	definite	34	[8-17]		0	0	0	0	0	0	0	0
EXT 670	p.Ile143Thr	c.428T>C	S	5	definite	35	6		0	0	0	0	0	0	0	0
EXT 208	p.Met146Leu	c.436A>C	F	5	definite	[42-58]	4		0	0	0	0	0	0	0	0
ALZ 279	p.Met146Leu	c.436A>C	F	5	definite	[41-43]	[4-10]		0	0	0	0	0	0	0	0
ALZ 249	p.Met146Leu	c.436A>C	F	5	definite	38	6		0	0	0	0	0	0	0	0
EXT 622	p.Met146Ile	c.438G>A	F	5	definite	[42-43]	[1-7]		0	0	0	0	0	0	0	0
ALZ 047	p.Thr147Ile	c.440C>T	F	5	definite	[36-41]	[5-12]		0	0	0	0	0	0	0	0
EXT 358	p.Leu150Pro	c.449T>C	F	6	probable	[54-65]	5		0	0	0	0	0	0	0	0
ALZ 180	p.Leu153Val	c.457C>G	F	5	definite	40	13		0	0	0	0	0	0	0	0
ALZ 148	p.Leu153Val	c.457C>G	F	5	definite	38	(5-11]		0	0	0	0	0	0	0	0
SAL 001	p.His163Arg	c.488A>G	F	6	definite	[40-47]	9		0	0	0	0	0	0	0	0
ALZ 430	p.His163Arg	c.488A>G	F	6	definite	42	7		0	0	0	0	0	0	0	0
EXT 226	p.His163Arg	c.488A>G	F	6	definite	36	8		0	0	0	0	0	0	0	0
ALZ 428	p.His163Arg	c.488A>G	F	6	definite	31	7		0	0	0	0	0	0	0	0
EXT 766	p.His163Arg	c.488A>G	F	6	definite	[40-46]	[3-10]		0	0	0	0	0	0	0	0
EXT 1242	p.His163Arg	c.488A>G	S	6	definite	34	4	Y	0	0	0	0	0	0	0	0
ALZ 064	p.Trp165Cys	c.495G>C	F	6	definite	[37-47]	[2-11]		0	0	0	0	0	0	0	0
EXT 149	p.Leu173Trp	c.518T>G	S	6	definite	34	4	Y	0	0	0	0	0	0	0	0
ROU 118	p.Leu173Trp	c.518T>G	F	6	definite	26	10		0	0	0	0	0	0	0	0
ALZ 156	p.Phe177Leu	c.529T>C	F	6	definite	[36-42]	12		0	0	0	0	0	0	0	0
CAE 007	p.Ile180Asn	c.539T>A	S	6	possible	50	6		0	0	0	0	0	0	0	0
ALZ 013	p.Glu184Gly	c.551A>G	F	7	probable	43	14		0	0	0	0	0	0	0	0
EXT 134	p.Glu184Gly	c.551A>G	F	7	probable	52	8		0	0	0	0	0	0	0	0
EXT 177	p.Phe205_Gly206 delinsCys	c.614_616del	S	7	probable	42	7	Y	0	0	0	0	0	0	0	0
EXT 103	p.Gly206Ser	c.616G>A	F	7	definite	[36-44]	[8-14]		0	0	0	0	0	0	0	0
ALZ 219	p.Gly206Asp	c.617G>A	F	7	definite	[32-34]	[2-9]		0	0	0	0	0	0	0	0
EXT 507	p.Gly206Asp	c.617G>A	F	7	definite	[30-32]	[2-8]		0	0	0	0	0	0	0	0
ALZ 243	p.Gly206Ala	c.617G>C	F	7	definite	58	8		8.236e-06	0	8.637e-05	0	0	0	0	0
EXT 832	p.Met210Arg	c.629T>G	F	7	probable	[47-48]	[3-4]		0	0	0	0	0	0	0	0
ALZ 059	p.Ile213Thr	c.638T>C	F	7	definite	[42-50]	[7-10]		0	0	0	0	0	0	0	0
ALZ 172	p.His214Tyr	c.640C>T	F	7	definite	46	15		0	0	0	0	0	0	0	0
ROU 1551	p.Gly217Asp	c.650G>A	S	7	definite	50	5		0	0	0	0	0	0	0	0
ALZ 250	p.Gln222His	c.666G>C	F	7	definite	[45-47]	[9-10]		0	0	0	0	0	0	0	0
EXT 807	p.Gln222His	c.666G>C	S	7	definite	46	4		0	0	0	0	0	0	0	0
EXT 141	p.Gln223Arg	c.668A>G	F	7	definite	31	8		0	0	0	0	0	0	0	0
EXT 359	p.Ser230Ile	c.689G>T	F	7	possible	[47-58]	10		0	0	0	0	0	0	0	0
EXT 680	p.Ala231Thr	c.691G>A	S	7	definite	50	3		0	0	0	0	0	0	0	0
EXT 386	p.Ala231Pro	c.691G>C	F	7	probable	53	2		0	0	0	0	0	0	0	0
ALZ 202	p.Met233Thr	c.698T>C	F	7	definite	[37-40}	5		0	0	0	0	0	0	0	0
EXT 059	p.Met233Thr	c.698T>C	F	7	definite	37	5		0	0	0	0	0	0	0	0
ALZ 163	p.Met233Thr	c.698T>C	F	7	definite	[36-45]	[2-7]		0	0	0	0	0	0	0	0
ALZ 079	p.Met233Thr	c.698T>C	F	7	definite	[36-47]	[4-8]		0	0	0	0	0	0	0	0
EXT 1201	p.Met233Thr	c.698T>C	F	7	definite	[44-45]	[2-4]		0	0	0	0	0	0	0	0
SAL 613	p.Met233Ile	c.699G>A	F	7	definite	30	12		0	0	0	0	0	0	0	0
MON 001	p.Met233Ile	c.699G>C	S	7	definite	28	8	Y	0	0	0	0	0	0	0	0
SAL 510	p.Leu235Pro	c.704T>C	F	7	definite	[29-36]	[3-6]		0	0	0	0	0	0	0	0
ROU 128	p.Phe237Cys	c.710T>G	S	7	probable	25	14		0	0	0	0	0	0	0	0
EXT 1127	p.Phe237Leu	c.711T>A	F	7	definite	[47-48]	[2-4]		0	0	0	0	0	0	0	0
EXT 504	p.Leu241Arg	c.722T>G	S	7	probable	44	2		0	0	0	0	0	0	0	0
EXT 1194	p.Ala246Pro	c.736G>C	F	7	definite	[50-51]	[1-4]		0	0	0	0	0	0	0	0
ALZ 512	p.Ala260Val	c.779C>T	F	8	definite	34	6		0	0	0	0	0	0	0	0
EXT 140	p.Leu262Val	c.784T>G	F	8	definite	63	6		0	0	0	0	0	0	0	0
EXT 1193	p.Cys263Phe	c.788G>T	F	8	definite	[48-53]	[7-8]		0	0	0	0	0	0	0	0
EXT 768	p.Cys263Phe	c.788G>T	F	8	definite	[55-65]	[1-3]		0	0	0	0	0	0	0	0
SAL 506	p.Pro264leu	c.791C>T	F	8	definite	[46-49]	[6-14]		0	0	0	0	0	0	0	0
ALZ 183	p.Pro264Leu	c.791C>T	F	8	definite	[47-59]	[5-6]		0	0	0	0	0	0	0	0
SAL 511	p.Pro264Leu	c.791C>T	F	8	definite	[44-54]	[6-16]		0	0	0	0	0	0	0	0
EXT 142	p.Pro264Leu	c.791C>T	F	8	definite	[47-55]	[3-19]		0	0	0	0	0	0	0	0
SAL 1633	p.Pro264Leu	c.791C>T	F	8	definite	45	10		0	0	0	0	0	0	0	0
EXT 143	p.Pro264Leu	c.791C>T	F	8	definite	48	8		0	0	0	0	0	0	0	0
EXT 966	p.Pro264Leu	c.791C>T	F	8	definite	50	6		0	0	0	0	0	0	0	0
EXT 1010	p.Pro264Leu	c.791C>T	F	8	definite	[55-65]	[4-5]		0	0	0	0	0	0	0	0
EXT 384	P.Pro264Leu	c.791C>T	F	8	definite	[52-60]	[4-8]		0	0	0	0	0	0	0	0
EXT 408	p.Pro264Leu	c.791C>T	F	8	definite	[41-55]	[13-16]		0	0	0	0	0	0	0	0
EXT 392	p.Pro264Leu	c.791C>T	F	8	definite	[50-58]	[4-11]		0	0	0	0	0	0	0	0
EXT 1228	p.Arg269His	c.806G>A	F	8	definite	60	[4-15]		0	0	0	0	0	0	0	0
SAL 294	p.Glu273Gly	c.818A>G	F	8	definite	[50-57]	[7-9]		0	0	0	0	0	0	0	0
EXT 886	p.Glu273Gly	c.818A>G	F	8	definite	[46-53]	[4-7]		0	0	0	0	0	0	0	0
EXT 1195	P.Glu273Gly	c.818A>G	F	8	definite	[44-54]	[3-5]		0	0	0	0	0	0	0	0
ALZ 150	p.Glu280Gly	c.839A>G	F	8	definite	[46-51]	[2-16]		0	0	0	0	0	0	0	0
EXT 048	p.Leu286Val	c.856C>G	F	8	definite	[41-45]	[7-10]		0	0	0	0	0	0	0	0
EXT 245	p.Thr291Pro	c.871A>C	F	9	definite	33	19		0	0	0	0	0	0	0	0
EXT 1228	p.Arg269His	c.806G>A	F	8	definite	60	[4-15]		8.236e-06	0.0001	0	0	0	0	0	0
SAL 629	p.Ala360Thr	c.1078G>A	S	10	possible	45	4		4.118e-05	0	8.645e-05	0	0	5.995e-05	0	0
EXT 138	p.Arg377Trp	c.1129A>T	F	10	probable	50	8		0	0	0	0	0	0	0	0
EXT 390	p.Gly378Glu	c.1133G>A	F	11	probable	[38-44]	[6-9]		0	0	0	0	0	0	0	0
EXT 596	p.Gly378Val	c.1133G>T	F	11	definite	[48-53]	[2-4]		0	0	0	0	0	0	0	0
EXT 1071	p.Leu383Trp	c.1148T>G	F	11	probable	[47-57]	[4-7]		0	0	0	0	0	0	0	0
ALZ 060	p.Phe386Ser	c.1157T>C	F	11	definite	[34-40]	[8-11]		0	0	0	0	0	0	0	0
EXT 365	p.Ser390Asn	c.1169G>A	F	11	probable	[52-62]	[3-10]		0	0	0	0	0	0	0	0
ALZ 107	p.Ser390Ile	c.1169G>T	F	11	definite	[39-40]	11		0	0	0	0	0	0	0	0
ALZ 116	p.Val391Phe	c.1171G>T	F	11	definite	[54-55]	[5-10]		0	0	0	0	0	0	0	0
ALZ 174	p.Val391Phe	c.1171G>T	F	11	definite	31	16		0	0	0	0	0	0	0	0
EXT 035	p.Val391Phe	c.1171G>T	F	11	definite	45	3		0	0	0	0	0	0	0	0
EXT 902	p.Val391Phe	c.1171G>T	F	11	definite	[40-47]	[1-5]		0	0	0	0	0	0	0	0
ROU 013	p.Leu392Val	c.1174C>G	F	11	definite	[34-462]	[2-24]		0	0	0	0	0	0	0	0
ROU 015	p.Leu392Val	c.1174C>G	F	11	definite	[44-50]	[2-14]		0	0	0	0	0	0	0	0
ALZ 154	p.Leu392Val	c.1174C>G	F	11	definite	45	16		0	0	0	0	0	0	0	0
ROU 025	p.Leu392Val	c.1174C>G	F	11	definite	[40-51]	[5-19]		0	0	0	0	0	0	0	0
EXT 147	p.Leu392Val	c.1174C>G	F	11	definite	[48-52]	[2-16]		0	0	0	0	0	0	0	0
ROU 006	p.Leu392Val	c.1174C>G	F	11	definite	45	22		0	0	0	0	0	0	0	0
ROU 700	p.Leu392Val	c.1174C>G	F	11	definite	44	8		0	0	0	0	0	0	0	0
EXT 074	p.Cys410Tyr	c.1229G>A	F	11	definite	48	10		0	0	0	0	0	0	0	0
ROU 011	p.Cys410Tyr	c.1229G>A	F	11	definite	[40-44]	[3-15]		0	0	0	0	0	0	0	0
ROU 1306	p.Leu418Phe	c.1254G>T	S	12	definite	33	8	Y	0	0	0	0	0	0	0	0
BRE 014	p.Leu418Phe	c.1254G>T	F	12	definite	[31-35]	[6-12]		0	0	0	0	0	0	0	0
ALZ 161	p.Leu424His	c.1271T>A	F	12	definite	43	11		0	0	0	0	0	0	0	0
EXT 338	p.Ile437Val	c.1309A>G	S	12	probable	57	3		8.236e-06	0	0	0	0	1.498e-05	0	0
EXT 313	p.Ser290_Arg377delinsTrp (Δ 9-10)	c.(868+1_869-1)_(1129+1_1130-1)del	F	9;10	definite	[55-56]	[5-6]		NA	NA	NA	NA	NA	NA	NA	NA
DFT 149	p.Ser290_Ser319delinsCys (Δ 9)	c.(868+1_869-1)_(955+1_956-1)del	F	9	definite	47	[7-13]		NA	NA	NA	NA	NA	NA	NA	NA
EXT 235	p.Ser290_Ser319delinsCys (Δ 9)	c.869-2A>G	S	9	definite	46	6	Y	0	0	0	0	0	0	0	0

## Sheet: PSEN2 mutations
Family ID	Protein change	Nucleotide change	Exon	Family history	Pathogenicity	AOO	DD	ExAC frequency (All)	ExAC_AFR	ExAC_AMR	ExAC_EAS	ExAC_FIN	ExAC_NFE	ExAC_OTH	ExAC_SAS
EXT 441	p.Thr122Pro	c.364A>C	6	F	probable	[45-47]	[2-7]	0	0	0	0	0	0	0	0
EXT 114	p.Lys161Arg	c.482A>G	5	F	possible	[63-69]	[13-16]	8.236e-06	0	0	0	0	0	0	6.065e-05
ALZ 400	p.Met239Val	c.715A>G	7	F	definite	[47-55]	[7-13]	0	0	0	0	0	0	0	0
TOU 035	p.Met239Val	c.715A>G	7	F	definite	[53-57]	[3-15]	0	0	0	0	0	0	0	0
ALZ 434	p.Met239Val	c.715A>G	7	F	definite	[48-65]	[5-11]	0	0	0	0	0	0	0	0
ROU 360	p.Met239Val	c.715A>G	7	F	definite	[49-57]	[10_19]	0	0	0	0	0	0	0	0
ALZ 062	p.Met239Val	c.715A>G	7	F	definite	[47-60]	[5-7]	0	0	0	0	0	0	0	0
EXT 478	p.Met239Val	c.715A>G	7	S	definite	53	12	0	0	0	0	0	0	0	0
GRE 004	p.Arg284Gly	c.850A>G	9	F	possible	57	6	0	0	0	0	0	0	0	0

## Sheet: APP mutations
Family ID	Protein change	Nucleotide change	Exon	Family history	Pathogenicity	AOO	DD	ExAC frequency (All)	ExAC_AFR	ExAC_AMR	ExAC_EAS	ExAC_FIN	ExAC_NFE	ExAC_OTH	ExAC_SAS
EXT 1025	p.Ala692Gly	c.2075C>G	17	F	definite	[45-51]	[2-9]	0	0	0	0	0	0	0	0
EXT 414	p.Glu693Lys	c.2077G>A	17	F	definite	[60-63]	5	0	0	0	0	0	0	0	0
EXT 233	p.Asp694Asn	c.2080G>A	17	F	definite	[51-56]	1	0	0	0	0	0	0	0	0
GRE 002	p.Ala713Thr	c.2137G>A	17	S	definite	59	4	5.765e-05	0	0.0003	0	0	2.998e-05	0.0011	0
ROU 1580	p.Ala713Thr	c.2137G>A	17	F	definite	[56-63]	[4-22]	5.765e-05	0	0.0003	0	0	2.998e-05	0.0011	0
EXT 1064	p.Ala713Thr	c.2137G>A	17	F	definite	52	3	5.765e-05	0	0.0003	0	0	2.998e-05	0.0011	0
EXT 551	p.Ala713Thr	c.2137G>A	17	F	definite	[62-64]	[2-3]	5.765e-05	0	0.0003	0	0	2.998e-05	0.0011	0
EXT 1059	p.Ala713Thr	c.2137G>A	17	F	definite	[61-66]	[4-9]	5.765e-05	0	0.0003	0	0	2.998e-05	0.0011	0
ROU 1562	p.Ala713Thr	c.2137G>A	17	F	definite	[50-85]	[5-9]	5.765e-05	0	0.0003	0	0	2.998e-05	0.0011	0
ALZ 191	p.Thr714Ile	c.2141C>T	17	F	definite	35	14	0	0	0	0	0	0	0	0
ALZ 074	p.Val715Met	c.2143G>A	17	F	definite	[38-42]	18	0	0	0	0	0	0	0	0
EXT 147	p.Val715Ala	c.2144T>C	17	F	definite	40	13?	0	0	0	0	0	0	0	0
ALZ 166	p.Val717Ile	c.2149G>A	17	F	definite	[46-56]	[11-13]	0	0	0	0	0	0	0	0
ALZ 196	p.Val717Ile	c.2149G>A	17	F	definite	50	14	0	0	0	0	0	0	0	0
G4 003	p.Val717Ile	c.2149G>A	17	F	definite	51	10	0	0	0	0	0	0	0	0
EXT 221	p.Val717Ile	c.2149G>A	17	F	definite	[40-54	[9-10]	0	0	0	0	0	0	0	0
EXT 066	p.Val717Ile	c.2149G>A	17	F	definite	61		0	0	0	0	0	0	0	0
ALZ 076	p.Val717Ile	c.2149G>A	17	F	definite	48	8	0	0	0	0	0	0	0	0
EXT 148	p.Val717Ile	c.2149G>A	17	F	definite	55	[5-10]	0	0	0	0	0	0	0	0
ALZ 431	p.Val717Ile	c.2149G>A	17	F	definite	49	6	0	0	0	0	0	0	0	0
EXT 286	p.Val717Ile	c.2149G>A	17	F	definite	[53-60]	6	0	0	0	0	0	0	0	0
ALZ 620	p.Val717Ile	c.2149G>A	17	F	definite	[50-52]	[2-8]	0	0	0	0	0	0	0	0
ALZ 568	p.Val717Ile	c.2149G>A	17	F	definite	[50-53]	[4-15]	0	0	0	0	0	0	0	0
EXT 1055	p.Val717Ile	c.2149G>A	17	F	definite	[45-50]	[3-4]	0	0	0	0	0	0	0	0
EXT 1044	p.Val717Ile	c.2149G>A	17	F	definite	[48-55]	[2-6]	0	0	0	0	0	0	0	0
EXT 1017	p.Val717Ile	c.2149G>A	17	F	definite	[40-50]	[2-4]	0	0	0	0	0	0	0	0
EXT 1015	p.Val717Ile	c.2149G>A	17	F	definite	[48-60]	[3-5]	0	0	0	0	0	0	0	0
EXT 993	p.Val717Ile	c.2149G>A	17	F	definite	[40-50]	[4-13]	0	0	0	0	0	0	0	0
EXT 599	p.Val717Ile	c.2149G>A	17	F	definite	[39-61]	[3-9]	0	0	0	0	0	0	0	0
EXT 519	p.Val717Ile	c.2149G>A	17	F	definite	[56-65]	[4-7]	0	0	0	0	0	0	0	0
EXT 397	p.Val717Ile	c.2149G>A	17	F	definite	[50-56]	[4-10]	0	0	0	0	0	0	0	0
SAL 638	p.Val717Ile	c.2149G>A	17	F	definite	[45-54]	[3-4]	0	0	0	0	0	0	0	0
ALZ 523	p.Leu723Pro	c.2168T>C	17	F	definite	[54-57]	4	0	0	0	0	0	0	0	0
EXT 624	p.Lys724Asn	c.2172G>C	17	F	definite	[55-65]	[7-14]	0	0	0	0	0	0	0	0

## Sheet: APP duplications
Family ID	duplication size	Family history	AOO	DD	de novo
BES 262	0.55	F	[26-58]	[5-20]
ALZ 028	0.58	F	[45-60]	[3-15]
ROU 037	0.78	F	[48-59]	[7-12]
EXT 298	0.83	F	[50-53]	[6-10]
EXT 279	1.18	F	50	1
EXT 054	1.6	F	[44-55]	[3-13]
LIL 009	1.8	F	[46-57]	[3-9]
SAI 019	3.96	F	[43-62]	[4-13]
EXT 145	6	F	52	4
ALZ 229	6.36	F	[51-69]	[1-11]
EXT 144	9.7 ± 3.4	F	42	0
EXT 187	14.2	F	[50-60]	2
ALZ 254	14.7	F	[45-49]	[6-7]
EXT 773	7.6	S	44	12	Y
EXT 1252	1.4	F	54	2
EXT 814	5.9	F	[50-54]	[8-10]
EXT 1093	2.2	F	[53-65]	[6-9]
EXT 857	1.4	F	[56-62]	[2-6]
